# Supplementary material for: Exposure to a Low-Oxygen Environment Causes Implantation Failure and Transcriptomic Shifts in Mouse Uteruses and Ovaries
Source: Biomedicines. 2024 May 5;12(5):1016. doi: 10.3390/biomedicines12051016 (PMC11118081; doi:10.3390/biomedicines12051016)
Supplement: Supplementary file 1 [file biomedicines-12-01016-s001.zip]

Archive with 2 entries (2 files):
- Suplementary Tables S1-S3.xlsx
- Supplementary Figures S1-S2.pdf
