# Supplementary material for: Exposure to a Low-Oxygen Environment Causes Implantation Failure and Transcriptomic Shifts in Mouse Uteruses and Ovaries
Source: Biomedicines. 2024 May 5;12(5):1016. doi: 10.3390/biomedicines12051016 (PMC11118081; doi:10.3390/biomedicines12051016)
Supplement: Supplementary file 1 [file biomedicines-12-01016-s001.zip › Suplementary Tables S1-S3.xlsx]

## Sheet: S-Table1
Table S1. Primer list used in the study.
Gene	Strand (5’-3’)	Sequence
Hif2a	F	TGAGGAAGGAGAAATCCCGTG
	R	GGCAACTCATGAGCCAACTC
Vegfa	F	CGATTGAGACCCTGGTGGAC
	R	GCTGGCTTTGGTGAGGTTTG
Lif	F	CGCCTCCCTGACCAATAT
	R	GCACAGACGGCAAAGCAC
Hoxa11	F	ATAGCACGGTGGGCAGGAACG
	R	AGTCGGAGGAAGCGAGGTTTT
Hand2	F	CCTCTTTCACGTCGGTCTTC
	R	AAGATCAAGACACTGCGCCT
Ihh	F	CTACAATCCCGACATCATCTTCAA
	R	CGGTCACCCGCAGTTTCA
Ltf	F	TGAGGCCCTTGGACTCTGT
	R	ACCCACTTTTCTCATCTCGTTC
Lcn2	F	GCAGGTGGTACGTTGTGGG
	R	CTCTTGTAGCTCATAGATGGTGC
Hsd3a	F	TGGACAAAGTATTCCGACCAGA
	R	GGCACACTTGCTTGAACACAG
Cyp11a1	F	TGCTCAACCTGCCTCCAGACTT
	R	ACTGGCTGAAGTCTCGCTTCTG
Edar	F	CCCGGGAGCCCTTCAAAATA
	R	CCGTCGGTGTCCTCTCAAAA
Lcn2	F	GCAGGTGGTACGTTGTGGG
	R	CTCTTGTAGCTCATAGATGGTGC
Bax	F	TGCAGAGGATGATTGCTGAC
	R	GATCAGCTCGGGCACTTTAG
Bcl-2	F	TTAGAGAGATGCGAGGAACCG
	R	GGGACAAGTAAACCTGGAAGAA
Hprt	F	TTGTTGTTGGATATGCCCTTGACTA
	R	AGGCAGATGGCCACAGGACTA

## Sheet: S-Table2
Table S2. Dysregulated genes in E3.5 hypoxic uteri with log2-fold change of ≥ 2.0.
Gene ID	Chromosome	Coding	Log2FC
Igkv4-57	chr6	IG_V_gene	5.92871
Gsdmc2	chr15	protein_coding	5.57821
Sprr2d	chr3	protein_coding	5.41951
Ighv5-17	chr12	IG_V_gene	5.31517
Sprr2b	chr3	protein_coding	5.24117
Accsl	chr2	protein_coding	4.99325
Nefm	chr14	protein_coding	4.85123
Igkv6-23	chr6	IG_V_gene	4.8006
Il1f6	chr2	protein_coding	4.77461
Tinag	chr9	protein_coding	4.74813
Kif12	chr4	protein_coding	4.57821
Gm18562	chr13	unprocessed_pseudogene	4.57821
Ighv3-6	chr12	IG_V_gene	4.51681
Igkv8-30	chr6	IG_V_gene	4.24117
Lypd2	chr15	protein_coding	4.16317
Mmp7	chr9	protein_coding	4.15168
Syce1	chr7	protein_coding	4.08071
Adm2	chr15	protein_coding	4.08071
Igkv3-10	chr6	IG_V_gene	4.08071
Ighv10-3	chr12	IG_V_gene	4.08071
Lcn2	chr2	protein_coding	4.02719
Mrgprx2	chr7	protein_coding	3.99325
Igkv3-12	chr6	IG_V_gene	3.99325
Ighv1-69	chr12	IG_V_gene	3.99325
Ighv1-52	chr12	IG_V_gene	3.99325
Igkv4-55	chr6	IG_V_gene	3.90014
Igkv4-50	chr6	IG_V_gene	3.8006
Ighv1-50	chr12	IG_V_gene	3.8006
Sprr2g	chr3	polymorphic_pseudogene	3.77409
Olfm3	chr3	protein_coding	3.69369
Gm14860	chrX	processed_pseudogene	3.69369
Gm12320	chr11	lincRNA	3.69369
Ighv1-80	chr12	IG_V_gene	3.69369
Cdh16	chr8	protein_coding	3.67636
Igkv17-121	chr6	IG_V_gene	3.6371
Gm14419	chr2	protein_coding	3.6371
Prap1	chr7	protein_coding	3.62956
Dnah9	chr11	protein_coding	3.57821
Gm13899	chr6	processed_pseudogene	3.57821
C630004M23Rik	chr2	TEC	3.57821
Gm44214	chr6	lincRNA	3.57821
Gm49966	chr18	processed_pseudogene	3.57821
Igkv6-15	chr6	IG_V_gene	3.51681
Tff2	chr17	protein_coding	3.45268
A930017K11Rik	chr17	protein_coding	3.45268
Tgm3	chr2	protein_coding	3.45268
Gm5125	chrX	processed_pseudogene	3.45268
Gm15889	chr8	lincRNA	3.45268
Gm4134	chr17	unprocessed_pseudogene	3.45268
Ighv14-3	chr12	IG_V_gene	3.45268
Igkv8-19	chr6	IG_V_gene	3.45268
Gm26647	chr5	antisense	3.45268
4930512J16Rik	chr6	lincRNA	3.45268
Gm32591	chr6	lincRNA	3.45268
A230103L15Rik	chr7	TEC	3.45268
Gm19121	chr9	unprocessed_pseudogene	3.45268
Lrrc15	chr16	protein_coding	3.41951
Pmp2	chr3	protein_coding	3.38556
Tmem72	chr6	protein_coding	3.37176
Ighv1-26	chr12	IG_V_gene	3.31517
Etnppl	chr3	protein_coding	3.31517
Tff3	chr17	protein_coding	3.31517
Apoc4	chr7	protein_coding	3.31517
Gm11970	chr11	processed_pseudogene	3.31517
Gm16288	chr5	processed_pseudogene	3.31517
Gm16063	chr5	lincRNA	3.31517
9430069I07Rik	chr15	protein_coding	3.31517
Igkv9-120	chr6	IG_V_gene	3.31517
Gm27980	chrX	misc_RNA	3.31517
Gm38302	chr1	TEC	3.31517
Gm42672	chr3	processed_pseudogene	3.31517
Gm43782	chr5	lincRNA	3.31517
Synpr	chr14	protein_coding	3.30552
Dio1	chr4	protein_coding	3.26102
Igkv1-110	chr6	IG_V_gene	3.24806
Pdzk1	chr3	protein_coding	3.24117
Trem1	chr17	protein_coding	3.24117
Slc6a7	chr18	protein_coding	3.24117
Ltf	chr9	protein_coding	3.23005
Il13	chr11	protein_coding	3.16317
Clec18a	chr8	protein_coding	3.16317
Ifi44l	chr3	protein_coding	3.16317
H2-T3	chr17	protein_coding	3.16317
Gm12219	chr11	processed_pseudogene	3.16317
Gm14227	chr2	processed_pseudogene	3.16317
Gm2832	chr14	protein_coding	3.16317
Olfr1564	chr17	protein_coding	3.16317
Gm42470	chr9	lincRNA	3.16317
Gm7478	chr5	processed_pseudogene	3.16317
Gm48936	chr14	TEC	3.16317
Gm11166	chr17	unprocessed_pseudogene	3.16317
9830166K06Rik	chr19	lincRNA	3.16317
Gm16061	chr5	processed_pseudogene	3.08071
Sftpd	chr14	protein_coding	3.0755
Iglv1	chr16	IG_V_gene	3.07504
Iglc1	chr16	IG_C_gene	3.06364
Uox	chr3	protein_coding	3.05214
Fat2	chr11	protein_coding	2.99325
Acot12	chr13	protein_coding	2.99325
Treml1	chr17	protein_coding	2.99325
Lhx4	chr1	protein_coding	2.99325
Havcr1	chr11	protein_coding	2.99325
Stfa2l1	chr16	protein_coding	2.99325
Gm10655	chr9	lincRNA	2.99325
Iglv2	chr16	IG_V_gene	2.99325
Gm14201	chr2	processed_pseudogene	2.99325
Gm12728	chr4	protein_coding	2.99325
Pate7	chr9	protein_coding	2.99325
Ighv1-7	chr12	IG_V_gene	2.99325
D930032P07Rik	chr19	lincRNA	2.99325
Gm29430	chr6	antisense	2.99325
5830415G21Rik	chr3	TEC	2.99325
Gm37900	chr4	TEC	2.99325
Gm42456	chr5	lincRNA	2.99325
Gm10440	chr5	lincRNA	2.99325
Gm43677	chr5	TEC	2.99325
Gm43165	chr5	TEC	2.99325
Gm44898	chr7	TEC	2.99325
Gm44895	chr7	TEC	2.99325
Gm30717	chr7	lincRNA	2.99325
Gm44937	chr7	TEC	2.99325
Gm34418	chr11	lincRNA	2.99325
Gm47171	chr9	TEC	2.99325
Gm17749	chr9	processed_transcript	2.99325
Gm47189	chr14	protein_coding	2.99325
Gm49292	chr14	lincRNA	2.99325
A2ml1	chr6	protein_coding	2.98193
Gramd2	chr9	protein_coding	2.95848
A530064D06Rik	chr17	protein_coding	2.90014
Gm49058	chr6	TEC	2.90014
Veph1	chr3	protein_coding	2.89137
Lrrtm1	chr6	protein_coding	2.88549
Ccl28	chr13	protein_coding	2.88504
Gabrp	chr11	protein_coding	2.86302
9430031K09Rik	chr12	TEC	2.8006
Il1f9	chr2	protein_coding	2.8006
Gm15614	chr5	antisense	2.8006
Ighv1-22	chr12	IG_V_gene	2.8006
Gm21818	chr13	protein_coding	2.8006
Igkv9-124	chr6	IG_V_gene	2.8006
Atp6v1b1	chr6	protein_coding	2.8006
Spag17	chr3	protein_coding	2.8006
Iqcm	chr8	protein_coding	2.8006
Sgcz	chr8	protein_coding	2.8006
Pklr	chr3	protein_coding	2.8006
Ly6k	chr15	protein_coding	2.8006
Klk14	chr7	protein_coding	2.8006
Gm13630	chr2	processed_transcript	2.8006
Gm16838	chr6	antisense	2.8006
Ighv1-58	chr12	IG_V_gene	2.8006
Igkv12-44	chr6	IG_V_gene	2.8006
Gm27266	chr5	rRNA	2.8006
Gm28857	chr1	antisense	2.8006
Gm28991	chr19	antisense	2.8006
Gm38200	chr3	TEC	2.8006
Gm37407	chr1	TEC	2.8006
Gm42555	chr5	lincRNA	2.8006
Gm43411	chr5	TEC	2.8006
Gm45060	chr6	antisense	2.8006
1700003I16Rik	chr6	lincRNA	2.8006
Gm47480	chr10	lincRNA	2.8006
Gm35161	chr13	antisense	2.8006
Gm19951	chr12	lincRNA	2.8006
Gm49456	chr16	processed_pseudogene	2.8006
Gm18269	chr17	processed_pseudogene	2.8006
Ighv1-75	chr12	IG_V_gene	2.73021
Atp7b	chr8	protein_coding	2.72117
Gm49425	chr15	protein_coding	2.71571
Spink12	chr18	protein_coding	2.70374
Muc13	chr16	protein_coding	2.69369
Srd5a2	chr17	protein_coding	2.69369
Capn8	chr1	protein_coding	2.69369
Zfp987	chr4	protein_coding	2.69369
2210411M09Rik	chr1	antisense	2.69369
Ighv1-55	chr12	IG_V_gene	2.69369
Ighv1-72	chr12	IG_V_gene	2.69369
Igkv19-93	chr6	IG_V_gene	2.69369
Gm39139	chr8	lincRNA	2.69369
H4f16	chr6	protein_coding	2.69369
Igkv4-59	chr6	IG_V_gene	2.6813
Ccr7	chr11	protein_coding	2.66567
Slc26a9	chr1	protein_coding	2.66567
Wfdc18	chr11	protein_coding	2.65621
Il12b	chr11	protein_coding	2.65621
Igkv5-43	chr6	IG_V_gene	2.62551
Gjb4	chr4	protein_coding	2.57821
Gm13898	chr6	processed_pseudogene	2.57821
Ptgs2os2	chr1	lincRNA	2.57821
Gm4610	chr3	antisense	2.57821
5830416I19Rik	chr5	lincRNA	2.57821
1700025A08Rik	chr5	TEC	2.57821
Elavl4	chr4	protein_coding	2.57821
Bpifc	chr10	protein_coding	2.57821
Trappc3l	chr10	protein_coding	2.57821
Gm12630	chr4	processed_pseudogene	2.57821
8430436N08Rik	chr4	lincRNA	2.57821
Gm15907	chr13	lincRNA	2.57821
Gm7399	chr10	processed_pseudogene	2.57821
Ighv1-9	chr12	IG_V_gene	2.57821
Gm26550	chr7	antisense	2.57821
Gm34278	chr13	lincRNA	2.57821
Keg1	chr19	protein_coding	2.57821
Stoml3	chr3	protein_coding	2.57821
Pate4	chr9	protein_coding	2.57821
1700018M17Rik	chr4	pseudogene	2.57821
Flacc1	chr1	protein_coding	2.57821
Il1rapl1	chrX	protein_coding	2.57821
Slc22a30	chr19	protein_coding	2.57821
Olfr461	chr6	protein_coding	2.57821
Ccdc190	chr1	protein_coding	2.57821
Vmn2r30	chr7	protein_coding	2.57821
Igkv16-104	chr6	IG_V_gene	2.57821
Igkv13-84	chr6	IG_V_gene	2.57821
Gm22149	chr12	snoRNA	2.57821
Gm25848	chr16	snoRNA	2.57821
Gm14162	chr2	processed_pseudogene	2.57821
Gm5073	chrX	processed_pseudogene	2.57821
4930444E06Rik	chr2	antisense	2.57821
Gm16833	chr9	antisense	2.57821
Gm17131	chr5	unprocessed_pseudogene	2.57821
1700047F07Rik	chr4	lincRNA	2.57821
Gm11695	chr11	antisense	2.57821
Macrod2os1	chr2	antisense	2.57821
Gm25406	chr17	snoRNA	2.57821
Gm22334	chr2	snoRNA	2.57821
Gm7418	chr8	processed_pseudogene	2.57821
Gm17189	chr15	antisense	2.57821
Igkv6-14	chr6	IG_V_gene	2.57821
Gm26696	chr6	TEC	2.57821
Gm26761	chr5	lincRNA	2.57821
G730013B05Rik	chr16	lincRNA	2.57821
9630001P10Rik	chr5	antisense	2.57821
Phf20-ps	chr7	processed_pseudogene	2.57821
Mir7237	chr8	miRNA	2.57821
6030407O03Rik	chr1	lincRNA	2.57821
Gm28514	chr7	lincRNA	2.57821
Gm37382	chr1	TEC	2.57821
Gm37725	chr3	TEC	2.57821
Gm5842	chr3	processed_pseudogene	2.57821
Gm34882	chr1	antisense	2.57821
Gm37956	chrX	TEC	2.57821
Gm20089	chr3	antisense	2.57821
Gm9954	chr5	TEC	2.57821
Gm42651	chr5	TEC	2.57821
Gm42814	chr3	processed_pseudogene	2.57821
Mir7231	chr6	miRNA	2.57821
Gm44775	chr8	TEC	2.57821
Olfr505-ps1	chr7	unprocessed_pseudogene	2.57821
Gm31816	chr9	lincRNA	2.57821
Gm45399	chr7	TEC	2.57821
Gm45857	chr8	processed_pseudogene	2.57821
Gm48314	chr9	TEC	2.57821
Gm19219	chr9	processed_pseudogene	2.57821
Gm47341	chr10	TEC	2.57821
Gm47898	chr18	antisense	2.57821
4930478M13Rik	chr15	antisense	2.57821
Gm50151	chr19	TEC	2.57821
C030004G16Rik	chr18	lincRNA	2.57821
Gm50199	chr18	lincRNA	2.57821
Kcnmb2	chr3	protein_coding	2.57821
Igkv10-96	chr6	IG_V_gene	2.54344
Bpifb5	chr2	protein_coding	2.53335
Htr1d	chr4	protein_coding	2.50226
Mfap4	chr11	protein_coding	2.49601
Sprr2a3	chr3	protein_coding	2.49575
2310081O03Rik	chr4	lincRNA	2.49575
Prss41	chr17	protein_coding	2.45268
Pde6a	chr18	protein_coding	2.45268
Trat1	chr16	protein_coding	2.45268
Kcnh5	chr12	protein_coding	2.45268
Olfr49	chr14	protein_coding	2.45268
Gm12176	chr11	processed_pseudogene	2.45268
Gm12688	chr4	lincRNA	2.45268
Gm12681	chr4	lincRNA	2.45268
Sfta2	chr17	protein_coding	2.45268
Gm3252	chr14	protein_coding	2.45268
Gm26691	chr3	antisense	2.45268
Gm27572	chr13	misc_RNA	2.45268
Gm33142	chr8	TEC	2.45268
Gm42901	chr3	antisense	2.45268
Gm43850	chr5	processed_pseudogene	2.45268
Gm9655	chr8	processed_pseudogene	2.45268
Gm48986	chr14	TEC	2.45268
Gm35229	chr17	lincRNA	2.45268
Cadps	chr14	protein_coding	2.42621
Gm24492	chr17	snRNA	2.40828
Slc26a7	chr4	protein_coding	2.40142
1700093K21Rik	chr11	protein_coding	2.39534
Il19	chr1	protein_coding	2.38556
Mir125a	chr17	miRNA	2.38556
Ubd	chr17	protein_coding	2.37468
Gm13243	chr4	processed_pseudogene	2.37176
Abcg5	chr17	protein_coding	2.3645
Cxcr2	chr1	protein_coding	2.36248
Fmo4	chr1	protein_coding	2.36248
Gm9242	chr16	processed_pseudogene	2.32582
Tex22	chr12	protein_coding	2.31517
Tarm1	chr7	protein_coding	2.31517
Cfhr1	chr1	protein_coding	2.31517
Psg16	chr7	protein_coding	2.31517
Gm13772	chr2	processed_pseudogene	2.31517
Gm15693	chr16	processed_pseudogene	2.31517
Gm15634	chr8	sense_intronic	2.31517
Gm26749	chr17	antisense	2.31517
Gm38147	chr2	TEC	2.31517
Gm45204	chr7	TEC	2.31517
Gm49983	chr17	processed_pseudogene	2.31517
Gm41836	chr19	lincRNA	2.31517
Slc4a1	chr11	protein_coding	2.31517
Ascl1	chr10	protein_coding	2.31517
Guca2a	chr4	protein_coding	2.31517
Lta	chr17	protein_coding	2.31517
Fpr2	chr17	protein_coding	2.31517
Vmn1r42	chr6	protein_coding	2.31517
Tcstv1	chr13	protein_coding	2.31517
2610300M13Rik	chr6	lincRNA	2.31517
Gm45893	chr8	processed_pseudogene	2.31517
Zfp968	chr2	protein_coding	2.31517
Dll3	chr7	protein_coding	2.31517
Opn4	chr14	protein_coding	2.31517
Prph2	chr17	protein_coding	2.31517
Ndst4	chr3	protein_coding	2.31517
Epha5	chr5	protein_coding	2.31517
Cckbr	chr7	protein_coding	2.31517
Actrt3	chr3	protein_coding	2.31517
Asb17	chr3	protein_coding	2.31517
Gja8	chr3	protein_coding	2.31517
Mir99b	chr17	miRNA	2.31517
Ankdd1a	chr9	protein_coding	2.31517
Gm5356	chr8	processed_pseudogene	2.31517
Mir615	chr15	miRNA	2.31517
Trbv5	chr6	TR_V_gene	2.31517
Snora64	chr17	snoRNA	2.31517
Gm11060	chr2	protein_coding	2.31517
Gm15694	chr16	processed_pseudogene	2.31517
Gm13206	chr4	lincRNA	2.31517
Skint6	chr4	protein_coding	2.31517
4930544D05Rik	chr11	protein_coding	2.31517
Gm14341	chr2	antisense	2.31517
Gm24685	chr12	misc_RNA	2.31517
Gm22667	chr11	misc_RNA	2.31517
Gm23473	chr11	rRNA	2.31517
Gm15947	chr17	antisense	2.31517
4933413C19Rik	chr19	sense_intronic	2.31517
Ugt1a6b	chr1	protein_coding	2.31517
Cyp4f40	chr17	protein_coding	2.31517
Gm6153	chr1	processed_pseudogene	2.31517
Gm8032	chr14	unprocessed_pseudogene	2.31517
Olfr457	chr6	protein_coding	2.31517
Mir1251	chr10	miRNA	2.31517
Igkv1-133	chr6	IG_V_gene	2.31517
Ighv1-42	chr12	IG_V_gene	2.31517
Ppp1r2-ps1	chr17	processed_pseudogene	2.31517
Igkv6-25	chr6	IG_V_gene	2.31517
Gm8104	chr14	protein_coding	2.31517
Gm10097	chr10	antisense	2.31517
Pafah1b1-ps1	chr3	processed_pseudogene	2.31517
4933416M07Rik	chr8	antisense	2.31517
Gm17800	chr19	processed_pseudogene	2.31517
Gm7656	chr7	processed_pseudogene	2.31517
1700120G07Rik	chr7	lincRNA	2.31517
3830432H09Rik	chr1	lincRNA	2.31517
Gm36945	chr1	lincRNA	2.31517
Gm38140	chr1	TEC	2.31517
Gm37673	chr6	TEC	2.31517
Gm37593	chr17	TEC	2.31517
Gm38301	chr1	TEC	2.31517
Gm38364	chr3	processed_pseudogene	2.31517
Gm37138	chr1	TEC	2.31517
Mir7061	chr7	miRNA	2.31517
Gm42864	chr5	lincRNA	2.31517
Gm43815	chr5	TEC	2.31517
Gm43519	chr5	TEC	2.31517
Gm42518	chr5	lincRNA	2.31517
Gm42847	chr5	TEC	2.31517
A930005G22Rik	chr5	TEC	2.31517
Gm44114	chr6	TEC	2.31517
Gm45191	chr7	TEC	2.31517
Gm44677	chr7	TEC	2.31517
Gm33148	chr7	lincRNA	2.31517
Gm45242	chr8	TEC	2.31517
Iqcn	chr8	protein_coding	2.31517
Gm48673	chr9	TEC	2.31517
Gm19972	chr10	TEC	2.31517
Gm47650	chr12	processed_pseudogene	2.31517
Gm19195	chr12	processed_pseudogene	2.31517
Gm47486	chr13	lincRNA	2.31517
4930445E18Rik	chr15	lincRNA	2.31517
Gm49258	chr14	processed_pseudogene	2.31517
4930478L05Rik	chr16	antisense	2.31517
Gm8387	chr16	processed_pseudogene	2.31517
Gm5487	chr16	processed_pseudogene	2.31517
Gm6599	chr16	processed_pseudogene	2.31517
Gm50265	chr18	lincRNA	2.31517
Gm9926	chr18	lincRNA	2.31517
Wnt10b	chr15	protein_coding	2.31517
S100a8	chr3	protein_coding	2.3003
Upk3bl	chr5	protein_coding	2.27335
Igkv12-46	chr6	IG_V_gene	2.26626
Cyp26a1	chr19	protein_coding	2.2609
Itprid1	chr6	protein_coding	2.26003
Mmp12	chr9	protein_coding	2.25628
Mir135a-2	chr10	miRNA	2.25628
Gm36684	chr17	lincRNA	2.25628
Ugt2b34	chr5	protein_coding	2.247
Cldn2	chrX	protein_coding	2.24503
Gm24103	chr8	miRNA	2.24117
Defb1	chr8	protein_coding	2.23029
Adtrp	chr13	protein_coding	2.23029
Gm22933	chr16	miRNA	2.21564
Gm44086	chr6	TEC	2.21564
Gm44689	chr7	lincRNA	2.21564
Gm50150	chr19	processed_pseudogene	2.21564
Gm15473	chr6	lincRNA	2.21564
Ighv1-76	chr12	IG_V_gene	2.19488
Wnt2	chr6	protein_coding	2.19203
Igkc	chr6	IG_C_gene	2.19137
Cyp2e1	chr7	protein_coding	2.18954
Avil	chr10	protein_coding	2.17685
Ccl17	chr8	protein_coding	2.17257
Padi3	chr4	protein_coding	2.16317
Khdrbs2	chr1	protein_coding	2.16317
Reg4	chr3	protein_coding	2.16317
Cckar	chr5	protein_coding	2.16317
Acsm5	chr7	protein_coding	2.16317
Gm10247	chr16	processed_pseudogene	2.16317
Gm25110	chr8	miRNA	2.16317
Gm12193	chr11	processed_pseudogene	2.16317
Gm16117	chr8	antisense	2.16317
Gm3150	chr15	processed_pseudogene	2.16317
Gm26708	chr7	bidirectional_promoter_lncRNA	2.16317
Mir8109	chr8	miRNA	2.16317
Gm29371	chr1	lincRNA	2.16317
Gm38321	chr7	TEC	2.16317
Gm43333	chr5	TEC	2.16317
Gm18982	chr3	processed_pseudogene	2.16317
Gm10652	chr3	TEC	2.16317
Gm17938	chr13	processed_pseudogene	2.16317
Oprd1	chr4	protein_coding	2.16317
Gm15217	chr14	protein_coding	2.16317
Gm16072	chr18	processed_pseudogene	2.16317
Ighv1-39	chr12	IG_V_gene	2.16317
AU022754	chr15	antisense	2.16317
Gm34829	chr9	lincRNA	2.16317
Gm14794	chrX	processed_pseudogene	2.16317
Clca1	chr3	protein_coding	2.1479
Il11	chr7	protein_coding	2.13075
Npy	chr6	protein_coding	2.13075
Ceacam19	chr7	protein_coding	2.13075
Gm2026	chr2	protein_coding	2.13075
Gm12439	chr4	processed_pseudogene	2.13075
Zfp973	chr2	protein_coding	2.12253
Gm11966	chr11	processed_pseudogene	2.12253
Grid1	chr14	protein_coding	2.11723
Jchain	chr5	protein_coding	2.11446
Dlx1	chr2	protein_coding	2.10872
A530032D15Rik	chr1	protein_coding	2.10872
Gm20445	chr6	processed_pseudogene	2.10872
Ighv10-1	chr12	IG_V_gene	2.10872
Gm37115	chr1	TEC	2.10872
Gm42587	chr3	TEC	2.10872
Gm43499	chr5	TEC	2.10872
Gm44553	chr7	TEC	2.10872
Gm9570	chr14	processed_pseudogene	2.10872
Gm13003	chr4	lincRNA	2.10872
Muc20	chr16	protein_coding	2.09128
Hhip	chr8	protein_coding	2.08752
Gm37983	chr9	TEC	2.08071
Themis	chr10	protein_coding	2.08071
Gm27651	chr2	misc_RNA	2.07125
Hnf4a	chr2	protein_coding	2.06364
Gm11581	chr1	processed_pseudogene	2.06364
Gdf6	chr4	protein_coding	2.06364
Abcg8	chr17	protein_coding	2.05738
Pnliprp2	chr19	protein_coding	2.05738
Igha	chr12	IG_C_gene	2.04982
Saa3	chr7	protein_coding	2.04769
Efcab8	chr2	protein_coding	2.04387
Ighv1-18	chr12	IG_V_gene	2.04387
C130060C02Rik	chr19	bidirectional_promoter_lncRNA	2.04387
Platr1	chr1	lincRNA	2.04387
Myoc	chr1	protein_coding	2.04216
S100a9	chr3	protein_coding	2.03954
Gdf15	chr8	protein_coding	2.02887
Zfp804a	chr2	protein_coding	2.02887
Gm47026	chr10	TEC	2.02887
Ptprh	chr7	protein_coding	2.02567
Igfbp2	chr1	protein_coding	2.02427
Clec4d	chr6	protein_coding	2.01431
Nrg1	chr8	protein_coding	2.01211
Pcdh10	chr3	protein_coding	2.01211
1520401A03Rik	chr17	protein_coding	-2.00675
Gm45073	chr8	TEC	-2.00675
Gm31410	chr9	lincRNA	-2.00675
4921515L22Rik	chr10	antisense	-2.00675
Myl10	chr5	protein_coding	-2.00675
Myh3	chr11	protein_coding	-2.00675
Adcy8	chr15	protein_coding	-2.00675
Snorc	chr1	protein_coding	-2.00675
Lcn4	chr2	protein_coding	-2.00675
Nat8	chr6	protein_coding	-2.00675
Mesp1	chr7	protein_coding	-2.00675
Baat	chr4	protein_coding	-2.00675
D830039M14Rik	chr10	antisense	-2.00675
Fgfbp1	chr5	protein_coding	-2.00675
Lgsn	chr1	protein_coding	-2.00675
Aym1	chr5	protein_coding	-2.00675
Lman1l	chr9	protein_coding	-2.00675
Ces1g	chr8	protein_coding	-2.00675
Gm10087	chr7	processed_pseudogene	-2.00675
Zic2	chr14	protein_coding	-2.00675
Krt39	chr11	protein_coding	-2.00675
Gm23407	chr9	snRNA	-2.00675
Gm22298	chr2	snoRNA	-2.00675
Gm12666	chr4	protein_coding	-2.00675
Lactbl1	chr4	protein_coding	-2.00675
Gm10373	chr15	lincRNA	-2.00675
Gm13030	chr4	protein_coding	-2.00675
1700060C20Rik	chr2	antisense	-2.00675
Gm2974	chr14	protein_coding	-2.00675
Gm13768	chr2	unprocessed_pseudogene	-2.00675
Gm25540	chr11	miRNA	-2.00675
Gm13858	chr6	unprocessed_pseudogene	-2.00675
Gm13878	chr2	processed_pseudogene	-2.00675
Gm12470	chr4	processed_pseudogene	-2.00675
Gm11207	chr11	processed_pseudogene	-2.00675
Gm13670	chr2	processed_pseudogene	-2.00675
Gm14832	chrX	processed_pseudogene	-2.00675
Gm13433	chr2	processed_pseudogene	-2.00675
Gm22343	chr12	misc_RNA	-2.00675
Gm24892	chr2	snRNA	-2.00675
BB218582	chr2	processed_transcript	-2.00675
Gm16193	chr8	antisense	-2.00675
Gm6963	chr10	processed_pseudogene	-2.00675
Gm11454	chr2	lincRNA	-2.00675
Gm11413	chr4	antisense	-2.00675
Zfp286os	chr11	antisense	-2.00675
Gm23231	chr6	snRNA	-2.00675
Gm22216	chr8	rRNA	-2.00675
Gm24290	chr11	misc_RNA	-2.00675
Mir1929	chr10	miRNA	-2.00675
Serpinb10	chr1	polymorphic_pseudogene	-2.00675
Gm20508	chr17	lincRNA	-2.00675
Gm7584	chr10	processed_pseudogene	-2.00675
Gm379	chrX	transcribed_processed_pseudogene	-2.00675
Gm17045	chr14	processed_pseudogene	-2.00675
Gm2042	chr12	protein_coding	-2.00675
1700009J07Rik	chr10	lincRNA	-2.00675
Gm10825	chr10	lincRNA	-2.00675
Mir8105	chr10	miRNA	-2.00675
Gm28548	chr9	lincRNA	-2.00675
Gm28379	chr9	antisense	-2.00675
Gm28323	chr1	sense_intronic	-2.00675
1700016G22Rik	chr13	lincRNA	-2.00675
Gm28266	chr9	processed_pseudogene	-2.00675
Gm336	chr19	processed_pseudogene	-2.00675
2210420H20Rik	chr18	lincRNA	-2.00675
Gm37192	chr9	TEC	-2.00675
Gm37583	chr4	TEC	-2.00675
Gm5851	chr3	processed_pseudogene	-2.00675
Gm43145	chr5	TEC	-2.00675
Gm43707	chr3	sense_intronic	-2.00675
Gm4870	chr5	processed_pseudogene	-2.00675
Gm42710	chr3	TEC	-2.00675
Gm29151	chr3	antisense	-2.00675
Gm42556	chr5	antisense	-2.00675
Gm35648	chr5	processed_pseudogene	-2.00675
Gm42584	chr6	processed_pseudogene	-2.00675
4933439J24Rik	chr5	lincRNA	-2.00675
Olfr1358	chr10	protein_coding	-2.00675
Gm44930	chr7	antisense	-2.00675
Gm45231	chr8	antisense	-2.00675
Gm19032	chr7	processed_pseudogene	-2.00675
Gm45266	chr8	TEC	-2.00675
Gm45593	chr7	lincRNA	-2.00675
Gm36325	chr8	lincRNA	-2.00675
Gm35363	chr7	lincRNA	-2.00675
4933406B17Rik	chr8	lincRNA	-2.00675
Gm32122	chr8	lincRNA	-2.00675
Gm7368	chr9	processed_pseudogene	-2.00675
Gm47122	chr9	TEC	-2.00675
Gm47000	chr9	TEC	-2.00675
Gm39302	chr9	lincRNA	-2.00675
Gm46999	chr9	TEC	-2.00675
Gm47043	chr9	lincRNA	-2.00675
Gm48294	chr9	sense_intronic	-2.00675
Gm40778	chr10	TEC	-2.00675
Gm47908	chr10	TEC	-2.00675
Gm36634	chr12	processed_transcript	-2.00675
Gm2446	chr12	unprocessed_pseudogene	-2.00675
Gm7525	chr10	processed_pseudogene	-2.00675
Gm48133	chr13	antisense	-2.00675
D030007L05Rik	chr13	lincRNA	-2.00675
Gm40968	chr13	lincRNA	-2.00675
Gm30411	chr13	lincRNA	-2.00675
Gm38409	chr14	lincRNA	-2.00675
Gm33172	chr13	lincRNA	-2.00675
Gm32256	chr19	processed_pseudogene	-2.00675
Gm49214	chr15	processed_pseudogene	-2.00675
Gm32461	chr16	lincRNA	-2.00675
8430430B14Rik	chr17	lincRNA	-2.00675
Gm19696	chr17	lincRNA	-2.00675
Gm50356	chr18	lincRNA	-2.00675
Gm1859	chr18	processed_pseudogene	-2.00675
AC139063.1	chr7	unprocessed_pseudogene	-2.00675
Gm12522	chr3	processed_transcript	-2.00675
A930027P06Rik	chr13	TEC	-2.00675
Ahsg	chr16	protein_coding	-2.00675
Slc5a2	chr7	protein_coding	-2.00675
L3mbtl1	chr2	protein_coding	-2.00675
Sprr2e	chr3	protein_coding	-2.00675
Fam47e	chr5	protein_coding	-2.00675
Rnase11	chr14	protein_coding	-2.00675
E030025P04Rik	chr11	protein_coding	-2.00675
Gm24840	chr5	snRNA	-2.00675
Gm16548	chr1	lincRNA	-2.00675
Gm23023	chr10	rRNA	-2.00675
Serpine3	chr14	protein_coding	-2.00675
Gm20490	chr2	processed_transcript	-2.00675
2310047D07Rik	chr5	lincRNA	-2.00675
Gm37695	chr11	TEC	-2.00675
A830019L24Rik	chr3	lincRNA	-2.00675
Gm45027	chr11	lincRNA	-2.00675
Mup22	chr4	protein_coding	-2.00675
Gm47819	chr12	antisense	-2.00675
Gm48236	chr12	lincRNA	-2.00675
Gm8416	chr14	processed_pseudogene	-2.00675
Gm20369	chr15	processed_pseudogene	-2.00675
Gm50039	chr17	lincRNA	-2.00675
Hjv	chr3	protein_coding	-2.00675
Gm14091	chr2	antisense	-2.03423
Dnah6	chr6	protein_coding	-2.07205
Fgf9	chr14	protein_coding	-2.07973
Sox1ot	chr8	sense_overlapping	-2.09422
Gzme	chr14	protein_coding	-2.10629
Slc13a5	chr11	protein_coding	-2.12199
Slc35g3	chr11	protein_coding	-2.12223
Gm36546	chr7	lincRNA	-2.12223
Edar	chr10	protein_coding	-2.12223
Spink1	chr18	protein_coding	-2.12327
Nr1h5	chr3	protein_coding	-2.13604
Slc7a9	chr7	protein_coding	-2.14426
4930425L21Rik	chr6	lincRNA	-2.14426
Lipf	chr19	protein_coding	-2.14426
Chst4	chr8	protein_coding	-2.15633
Ky	chr9	protein_coding	-2.15876
Psrc1	chr3	protein_coding	-2.1641
Syt15	chr14	protein_coding	-2.17105
Cort	chr4	protein_coding	-2.17668
Ppbp	chr5	protein_coding	-2.17668
Kirrel2	chr7	protein_coding	-2.17668
Rgsl1	chr1	protein_coding	-2.17668
Serpinb1b	chr13	protein_coding	-2.17668
Lep	chr6	protein_coding	-2.17668
Tmc2	chr2	protein_coding	-2.17668
Mir335	chr6	miRNA	-2.17668
Gm17108	chr13	sense_overlapping	-2.17668
Gm26588	chr6	antisense	-2.17668
Mir6364	chr16	miRNA	-2.17668
Gm27636	chr2	misc_RNA	-2.17668
Gm37664	chr1	TEC	-2.17668
Gm38188	chr1	antisense	-2.17668
Gm37010	chr1	TEC	-2.17668
Gm37399	chr3	TEC	-2.17668
Gm42755	chr9	TEC	-2.17668
Gm43152	chr5	TEC	-2.17668
Gm44985	chr7	TEC	-2.17668
Gm47695	chr13	lincRNA	-2.17668
Gm4125	chr17	protein_coding	-2.17668
Gm5095	chr18	lincRNA	-2.17668
Sval2	chr6	protein_coding	-2.20839
Gabrr2	chr4	protein_coding	-2.20839
Rnase1	chr14	protein_coding	-2.20839
Wfdc3	chr2	protein_coding	-2.22114
Gm41639	chr17	lincRNA	-2.22915
Ppy	chr11	protein_coding	-2.22915
Mir103-2	chr2	miRNA	-2.22915
6430710C18Rik	chr2	lincRNA	-2.22915
Gm44778	chr7	lincRNA	-2.22915
Serpina1b	chr12	protein_coding	-2.23705
Gm30694	chr1	unitary_pseudogene	-2.24197
Gm35572	chr8	lincRNA	-2.24572
Gm14221	chr2	lincRNA	-2.24776
Gm28286	chr1	lincRNA	-2.24961
Gm25131	chr15	snRNA	-2.25468
S100a3	chr3	protein_coding	-2.26979
3830417A13Rik	chrX	protein_coding	-2.26979
Sstr1	chr12	protein_coding	-2.26979
Lingo3	chr10	protein_coding	-2.26979
Cyp3a59	chr5	protein_coding	-2.28117
Has3	chr8	protein_coding	-2.28494
Gm8388	chr3	processed_pseudogene	-2.31082
Scnn1g	chr7	protein_coding	-2.32868
Mtarc1	chr1	protein_coding	-2.32868
Tmem210	chr2	protein_coding	-2.32868
Rlbp1	chr7	protein_coding	-2.32868
1700069L16Rik	chr5	protein_coding	-2.32868
D830013O20Rik	chr12	lincRNA	-2.32868
Gm16379	chr9	processed_pseudogene	-2.32868
Fbxw24	chr9	protein_coding	-2.32868
Gm25008	chr17	snRNA	-2.32868
H4c6	chr13	protein_coding	-2.32868
Ifi214	chr1	protein_coding	-2.32868
Mir672	chrX	miRNA	-2.32868
Gm25803	chr4	snoRNA	-2.32868
Cox20b	chr7	processed_pseudogene	-2.32868
Gm12848	chr4	processed_pseudogene	-2.32868
Gm13641	chr2	processed_pseudogene	-2.32868
Gm15844	chr5	processed_pseudogene	-2.32868
Gm14766	chrX	processed_pseudogene	-2.32868
Eif2c5	chrX	lincRNA	-2.32868
Gm12868	chr4	antisense	-2.32868
Gm14808	chrX	antisense	-2.32868
Gm13441	chr2	antisense	-2.32868
Gm11770	chr11	antisense	-2.32868
Gm26153	chr16	snoRNA	-2.32868
Gm25372	chr15	misc_RNA	-2.32868
Gm2822	chr13	processed_transcript	-2.32868
D030068K23Rik	chr8	lincRNA	-2.32868
2310015D24Rik	chr16	lincRNA	-2.32868
Gm28096	chr4	sense_intronic	-2.32868
1700025B11Rik	chr15	protein_coding	-2.32868
4933424G06Rik	chr1	protein_coding	-2.32868
Gm32460	chr1	processed_pseudogene	-2.32868
Gm37406	chr1	lincRNA	-2.32868
Gm37268	chr3	TEC	-2.32868
Gm43310	chr12	processed_pseudogene	-2.32868
Gm43120	chr3	antisense	-2.32868
Gm42731	chr5	TEC	-2.32868
Gm44257	chr7	lincRNA	-2.32868
Gm44672	chr7	antisense	-2.32868
3110009M11Rik	chr7	processed_pseudogene	-2.32868
Gm44742	chr7	TEC	-2.32868
Gm45278	chr7	antisense	-2.32868
Gm45684	chr7	TEC	-2.32868
Gm48843	chr10	lincRNA	-2.32868
Gm19624	chr10	unprocessed_pseudogene	-2.32868
C030006N10Rik	chr10	TEC	-2.32868
Gm47896	chr10	lincRNA	-2.32868
1700022H01Rik	chr10	bidirectional_promoter_lncRNA	-2.32868
Gm48812	chr13	lincRNA	-2.32868
Gm8795	chr13	processed_pseudogene	-2.32868
Gm7253	chr17	processed_pseudogene	-2.32868
Gm18736	chr17	processed_pseudogene	-2.32868
Gm4837	chr18	processed_pseudogene	-2.32868
Gm30961	chr18	lincRNA	-2.32868
Tmem132d	chr5	protein_coding	-2.32868
Lrrc66	chr5	protein_coding	-2.32868
Gpr150	chr13	protein_coding	-2.32868
Faddos	chr7	antisense	-2.32868
Gm11549	chr3	protein_coding	-2.32868
Gm15561	chr12	antisense	-2.32868
Gm29458	chr13	lincRNA	-2.32868
Gm29718	chr1	processed_pseudogene	-2.32868
4930425O10Rik	chr3	lincRNA	-2.32868
Chga	chr12	protein_coding	-2.32868
Gm8883	chr1	lincRNA	-2.32868
1500012K07Rik	chr7	processed_transcript	-2.36039
Kndc1	chr7	protein_coding	-2.36431
Car4	chr11	protein_coding	-2.37518
Gzmd	chr14	protein_coding	-2.37831
Procr	chr2	protein_coding	-2.39118
St6galnac1	chr11	protein_coding	-2.40364
Gm6397	chr1	processed_pseudogene	-2.40472
Gm43305	chr14	processed_transcript	-2.4168
Gm9913	chr2	antisense	-2.42179
Gm24867	chr17	snRNA	-2.42179
Cyp8b1	chr9	protein_coding	-2.43971
Lhx6	chr2	protein_coding	-2.4645
Gm16010	chr9	antisense	-2.46619
Gm4219	chr19	processed_transcript	-2.46619
Mir6374	chr6	miRNA	-2.46619
Gm43725	chr3	processed_pseudogene	-2.46619
Gm30191	chr4	protein_coding	-2.46619
Gm10773	chr10	TEC	-2.46619
Gm38345	chr19	TEC	-2.48788
Fam151a	chr4	protein_coding	-2.50925
Prdm6	chr18	protein_coding	-2.50925
Gm16214	chr9	antisense	-2.50925
Lrrn4	chr2	protein_coding	-2.52642
Gm15535	chr3	sense_intronic	-2.53032
AU019990	chr2	lincRNA	-2.54281
Syt6	chr3	protein_coding	-2.56134
Jakmip3	chr7	protein_coding	-2.59172
n-R5s172	chr5	rRNA	-2.59172
Gm22345	chr4	snRNA	-2.59172
Gm37381	chr1	lincRNA	-2.59172
Gm6637	chr6	processed_pseudogene	-2.59172
Marchf11	chr15	protein_coding	-2.59172
Kcnk10	chr12	protein_coding	-2.59172
C8a	chr4	protein_coding	-2.59172
Ptk6	chr2	protein_coding	-2.59172
Irx3os	chr8	antisense	-2.59172
BC048671	chr6	protein_coding	-2.59172
Mettl7a2	chr15	protein_coding	-2.59172
Gm11719	chr11	processed_pseudogene	-2.59172
Gm16481	chrX	processed_pseudogene	-2.59172
Gm11342	chr13	antisense	-2.59172
Gm13429	chr2	processed_transcript	-2.59172
Gm16556	chr6	processed_transcript	-2.59172
Tepp	chr8	protein_coding	-2.59172
Gm3264	chr14	protein_coding	-2.59172
Ighv1-4	chr12	IG_V_gene	-2.59172
Gm22991	chr4	miRNA	-2.59172
Gm28499	chr1	sense_intronic	-2.59172
E330023G01Rik	chr9	lincRNA	-2.59172
Gm38055	chr3	TEC	-2.59172
Gm7626	chr1	processed_pseudogene	-2.59172
Gm37977	chr1	TEC	-2.59172
Gm45912	chr7	TEC	-2.59172
Gm39662	chr1	antisense	-2.59172
Gm47725	chr10	lincRNA	-2.59172
Gm47450	chr13	lincRNA	-2.59172
Gm49553	chr15	TEC	-2.59172
Gm35883	chr17	antisense	-2.59172
Gm48275	chr10	lincRNA	-2.59172
Pde6h	chr6	protein_coding	-2.59172
Gm26394	chr11	snoRNA	-2.59172
Unc80	chr1	protein_coding	-2.63902
Banf2os	chr2	antisense	-2.66972
A830008E24Rik	chr1	lincRNA	-2.67418
Plac1	chrX	protein_coding	-2.70719
Gm23248	chr9	snRNA	-2.70719
Gm5648	chrX	processed_pseudogene	-2.70719
Gm19945	chr15	processed_pseudogene	-2.70719
Gm41177	chr14	lincRNA	-2.71947
D530037P16Rik	chr3	sense_overlapping	-2.78436
Gm6999	chr14	lincRNA	-2.81411
Slc15a5	chr6	protein_coding	-2.81411
Gm26441	chrX	snRNA	-2.81411
Tmigd3	chr3	protein_coding	-2.81411
Gm16537	chr15	antisense	-2.81411
Gm16055	chr6	antisense	-2.81411
Gm20443	chr17	lincRNA	-2.81411
Gm20511	chr11	antisense	-2.81411
Gm5432	chr12	bidirectional_promoter_lncRNA	-2.81411
Gm7019	chr12	processed_pseudogene	-2.81411
Gm17936	chr5	processed_pseudogene	-2.81411
Gm45696	chr8	TEC	-2.81411
Gm48570	chr13	antisense	-2.81411
Gm49756	chr16	lincRNA	-2.81411
Gm45064	chr7	lincRNA	-2.81411
Gm29200	chr18	antisense	-2.81411
Pcdh8	chr14	protein_coding	-2.83964
Rtp3	chr9	protein_coding	-2.87182
Olfr559	chr7	protein_coding	-2.88122
Gm11736	chr11	processed_pseudogene	-2.91364
Gm18561	chr7	processed_pseudogene	-2.91364
Gm14317	chr2	lincRNA	-2.94535
Myt1l	chr12	protein_coding	-2.96095
Rph3a	chr5	protein_coding	-3.00675
Hist1h4m	chr13	protein_coding	-3.00675
Gm13771	chr2	processed_pseudogene	-3.00675
Gm13784	chr5	processed_pseudogene	-3.00675
Prlh	chr1	protein_coding	-3.00675
Gm21860	chrY	lincRNA	-3.00675
1700052H01Rik	chr3	lincRNA	-3.00675
Gm43793	chr5	TEC	-3.00675
Gm2814	chr8	lincRNA	-3.00675
Gm5461	chr14	processed_pseudogene	-3.00675
Gm4573	chr14	processed_pseudogene	-3.00675
Calb2	chr8	protein_coding	-3.00675
Rmrp	chr4	ribozyme	-3.06565
Cyp3a16	chr5	protein_coding	-3.07714
Nkx6-1	chr5	protein_coding	-3.09422
Tmprss11b	chr5	protein_coding	-3.12223
Hesx1	chr14	protein_coding	-3.17668
Atp13a5	chr16	protein_coding	-3.17668
Gm29686	chr16	processed_transcript	-3.17668
Gm12617	chr11	processed_pseudogene	-3.17668
Mir6947	chr14	miRNA	-3.17668
Igkv5-39	chr6	IG_V_gene	-3.29216
Btn1a1	chr13	protein_coding	-3.32868
C1ql4	chr15	protein_coding	-3.32868
Acp4	chr7	protein_coding	-3.32868
Dusp27	chr1	protein_coding	-3.32868
Gm15990	chr10	antisense	-3.32868
Cfap73	chr5	protein_coding	-3.32868
Vmn1r38	chr6	protein_coding	-3.32868
Gm38171	chr2	lincRNA	-3.39907
Gm3558	chr14	protein_coding	-3.46619
Gm49542	chr14	lincRNA	-3.46619
4932414N04Rik	chr2	protein_coding	-3.59172
Gm13580	chr2	antisense	-3.59172
Gm44658	chr7	lincRNA	-3.59172
Gm20560	chr6	antisense	-3.59172
Cyp3a25	chr5	protein_coding	-3.69481
Kcnq2	chr2	protein_coding	-3.70719
Nr5a1	chr2	protein_coding	-3.70719
Doxl1	chr6	protein_coding	-3.70719
Slc17a7	chr7	protein_coding	-3.70719
Ly6g6f	chr17	protein_coding	-3.70719
Bhmt2	chr13	protein_coding	-3.81411
Krt78	chr15	protein_coding	-3.81411
Tmprss11g	chr5	protein_coding	-3.89096
Gm7298	chr6	protein_coding	-3.99245
H4c3	chr13	protein_coding	-4.00675
Isx	chr8	protein_coding	-4.09422
Vmn1r39	chr6	protein_coding	-4.09422
Sele	chr1	protein_coding	-4.23557
Actc1	chr2	protein_coding	-4.46619
Cpa1	chr6	protein_coding	-4.70719
Krt83	chr15	protein_coding	-5.03355

## Sheet: S-Table3
Table S3. Dysregulated transcripts of hypoxic ovaries at GD3.5 with log2-fold change of ≥ 2.0.
Gene ID	Chromosome	Coding	Log2FC
Gm43123	chr5	TEC	4.61129
Ighg3	chr12	IG_C_gene	4.59097
Csn1s2a	chr5	protein_coding	4.55005
Gm37427	chr13	TEC	4.45303
2810047C21Rik1	chr7	transcribed_unprocessed_pseudogene	4.2514
Csn2	chr5	protein_coding	4.09939
4930551O13Rik	chr2	antisense	4.09939
A230059L01Rik	chr1	processed_transcript	4.01693
Gm45893	chr8	processed_pseudogene	4.01693
Gm20100	chr8	TEC	3.92947
Ccdc7b	chr8	protein_coding	3.83636
Gm14308	chr2	protein_coding	3.78745
Tmem239	chr2	protein_coding	3.73682
Gm15539	chr16	processed_pseudogene	3.73682
Gm9570	chr14	processed_pseudogene	3.73682
Gm18083	chr18	processed_pseudogene	3.73682
Rpl30-ps2	chr8	processed_pseudogene	3.62991
Gm19395	chr10	antisense	3.62991
Calb2	chr8	protein_coding	3.51443
Gm609	chr16	protein_coding	3.51443
Iglv2	chr16	IG_V_gene	3.51443
Gm16111	chr5	processed_pseudogene	3.51443
Vmn1r157	chr7	protein_coding	3.51443
Gm5371	chr9	processed_pseudogene	3.51443
AL845162.1	chr2	unprocessed_pseudogene	3.51443
Gm25772	chr4	snRNA	3.3889
Olfr111	chr17	protein_coding	3.3889
Gm26626	chr16	antisense	3.3889
Gm45745	chr8	TEC	3.3889
Entpd4b	chr14	protein_coding	3.38271
Syt8	chr7	protein_coding	3.2514
Trem1	chr17	protein_coding	3.2514
Gm23493	chr16	miRNA	3.2514
Gm15937	chr15	processed_pseudogene	3.2514
Gm25827	chr4	snRNA	3.2514
Serpine3	chr14	protein_coding	3.2514
Mir6481	chr3	miRNA	3.2514
Gm43148	chr5	TEC	3.2514
Gm43195	chr5	TEC	3.2514
Gm47199	chr9	processed_pseudogene	3.2514
Gm18878	chr13	processed_pseudogene	3.2514
Gm49600	chr16	TEC	3.2514
Calca	chr7	protein_coding	3.1774
Gm38114	chr6	TEC	3.1774
Olfr1030	chr2	protein_coding	3.16213
Olfr214	chr6	protein_coding	3.09939
Gm10300	chr4	antisense	3.09939
Igkv8-30	chr6	IG_V_gene	3.09939
Gm14409	chr2	protein_coding	3.09939
Gm15367	chrX	processed_pseudogene	3.09939
Gm11646	chr11	antisense	3.09939
Gm25014	chr8	snRNA	3.09939
Mir8091	chr19	miRNA	3.09939
Gm37411	chr1	TEC	3.09939
Gm20743	chr1	processed_transcript	3.09939
Gm47354	chr10	lincRNA	3.09939
Gm32283	chr10	lincRNA	3.09939
C230072F16Rik	chr17	lincRNA	3.09939
Gm47961	chr12	processed_pseudogene	3.09939
Gm48676	chr13	processed_pseudogene	3.09939
Gm10701	chr9	antisense	3.09939
Gm33819	chr3	lincRNA	3.09939
Gm47710	chr10	lincRNA	3.09939
Gm49911	chr17	processed_pseudogene	3.09136
Gm12681	chr4	lincRNA	2.98836
Gm25364	chr11	snRNA	2.92947
Olfr173	chr16	protein_coding	2.92947
Gm12599	chr11	processed_pseudogene	2.92947
Gm16224	chr4	antisense	2.92947
C78197	chr11	antisense	2.92947
Gm25520	chrX	snoRNA	2.92947
Scarna3a	chr1	scaRNA	2.92947
Gm7420	chr5	transcribed_processed_pseudogene	2.92947
Gm9134	chr12	processed_pseudogene	2.92947
Gm17130	chr5	antisense	2.92947
Gm35206	chr10	antisense	2.92947
Gm46348	chr12	lincRNA	2.92947
Gm10323	chr13	processed_pseudogene	2.92947
Gm50202	chr19	lincRNA	2.92947
AC117663.2	chr5	transcribed_processed_pseudogene	2.92947
Gm49970	chr18	antisense	2.83636
Gm7551	chr7	processed_pseudogene	2.81699
Ifi202b	chr1	protein_coding	2.75544
Ranbp3l	chr15	protein_coding	2.73682
Cntnap5b	chr1	protein_coding	2.73682
Sctr	chr1	protein_coding	2.73682
Stoml3	chr3	protein_coding	2.73682
Sult1d1	chr5	protein_coding	2.73682
Calcb	chr7	protein_coding	2.73682
Kcnmb4	chr10	protein_coding	2.73682
Gm24610	chr19	snoRNA	2.73682
Gm22297	chr11	snRNA	2.73682
Gm12542	chr4	antisense	2.73682
Igkv15-103	chr6	IG_V_gene	2.73682
Ighv8-12	chr12	IG_V_gene	2.73682
Gm24557	chr1	miRNA	2.73682
Gm3985	chr8	lincRNA	2.73682
Fau-ps2	chr11	processed_pseudogene	2.73682
Gm12850	chr4	processed_pseudogene	2.73682
n-R5s21	chr19	rRNA	2.73682
Gm12602	chr4	processed_transcript	2.73682
Has2os	chr15	processed_transcript	2.73682
Gm17036	chr18	antisense	2.73682
Gm7765	chr16	processed_pseudogene	2.73682
Gm27754	chr10	miRNA	2.73682
Gm29123	chr9	antisense	2.73682
Gm10728	chr3	TEC	2.73682
E330040D14Rik	chr1	TEC	2.73682
Gm43707	chr3	sense_intronic	2.73682
Gm8579	chr6	lincRNA	2.73682
Gm44090	chr6	TEC	2.73682
Gm44523	chr7	processed_pseudogene	2.73682
Gm38979	chr7	antisense	2.73682
Gm45015	chrX	protein_coding	2.73682
Gm38414	chr8	lincRNA	2.73682
5430437J10Rik	chr15	transcribed_processed_pseudogene	2.73682
Gm32742	chr9	protein_coding	2.73682
Gm32511	chr9	antisense	2.73682
1700025K04Rik	chr10	lincRNA	2.73682
Gm21297	chr12	processed_pseudogene	2.73682
Gm8605	chr12	processed_pseudogene	2.73682
Gm49377	chr12	transcribed_unprocessed_pseudogene	2.73682
4930442G10Rik	chr12	lincRNA	2.73682
Gm31452	chr13	lincRNA	2.73682
Gm7326	chr17	processed_pseudogene	2.73682
AC123687.1	chr5	transcribed_unprocessed_pseudogene	2.73682
Cryga	chr1	protein_coding	2.73682
Dnah3	chr7	protein_coding	2.73682
Tmem254c	chr14	protein_coding	2.73682
Scarna6	chr1	scaRNA	2.73682
Gm26604	chr7	antisense	2.73682
Gm19585	chr17	lincRNA	2.73682
Gm45188	chr7	antisense	2.73682
AA467197	chr2	protein_coding	2.62991
Gm14124	chr2	protein_coding	2.62991
Gm13055	chr4	antisense	2.62991
Gm11773	chr11	antisense	2.62991
5330438I03Rik	chr1	antisense	2.62991
Ighv1-26	chr12	IG_V_gene	2.62991
Gm44930	chr7	antisense	2.62991
Gm29819	chr17	processed_pseudogene	2.62991
Cadps	chr14	protein_coding	2.61397
St8sia2	chr7	protein_coding	2.60891
Gm47250	chr13	processed_pseudogene	2.59243
Gm17828	chr9	processed_pseudogene	2.58744
Tbx5	chr5	protein_coding	2.51443
Fezf2	chr14	protein_coding	2.51443
4933407L21Rik	chr1	protein_coding	2.51443
Htr4	chr18	protein_coding	2.51443
Bhmt2	chr13	protein_coding	2.51443
Tnp2	chr16	protein_coding	2.51443
Spata31d1d	chr13	protein_coding	2.51443
Tssk2	chr16	protein_coding	2.51443
Mc2r	chr18	protein_coding	2.51443
Gm648	chrX	protein_coding	2.51443
Gm24144	chr15	snRNA	2.51443
Gm24461	chr2	snRNA	2.51443
Ccdc153	chr9	protein_coding	2.51443
Mboat4	chr8	protein_coding	2.51443
Ccnb1ip1	chr14	protein_coding	2.51443
Igkv5-39	chr6	IG_V_gene	2.51443
Igkv8-27	chr6	IG_V_gene	2.51443
Gm4631	chr2	protein_coding	2.51443
Gm25110	chr8	miRNA	2.51443
Akirin1-ps	chr11	processed_pseudogene	2.51443
Gm15264	chr3	unprocessed_pseudogene	2.51443
Gm11765	chr4	processed_pseudogene	2.51443
Gm13777	chr2	processed_pseudogene	2.51443
Gm13141	chr4	processed_pseudogene	2.51443
Gm12293	chr11	processed_pseudogene	2.51443
Gm12245	chr11	processed_pseudogene	2.51443
Gm13100	chr4	unprocessed_pseudogene	2.51443
Gm15263	chr3	processed_pseudogene	2.51443
Gm16838	chr6	antisense	2.51443
E330010L02Rik	chrX	lincRNA	2.51443
Mir1943	chr15	miRNA	2.51443
Gm22890	chr15	snoRNA	2.51443
Gm16326	chr7	processed_pseudogene	2.51443
Gm16125	chr13	processed_pseudogene	2.51443
1700071M16Rik	chr17	antisense	2.51443
Gm8439	chr4	protein_coding	2.51443
Gm17258	chr2	pseudogene	2.51443
Zfp969	chr2	protein_coding	2.51443
Gm25197	chr13	miRNA	2.51443
Gm22887	chr5	snRNA	2.51443
4933440J02Rik	chr10	lincRNA	2.51443
Gm26801	chr1	antisense	2.51443
C530043A13Rik	chr1	lincRNA	2.51443
Gm37460	chr9	TEC	2.51443
Gm43617	chr3	lincRNA	2.51443
Gm44620	chr8	TEC	2.51443
9530078K11Rik	chr7	TEC	2.51443
Ankrd31	chr13	protein_coding	2.51443
Gm31479	chr7	lincRNA	2.51443
Gm45449	chr8	antisense	2.51443
Gm45754	chr8	processed_pseudogene	2.51443
Iqcn	chr8	protein_coding	2.51443
Gm9535	chr10	processed_pseudogene	2.51443
Gm35188	chr12	lincRNA	2.51443
Gm33447	chr13	lincRNA	2.51443
9530086P17Rik	chr14	TEC	2.51443
Gm46562	chr16	processed_pseudogene	2.51443
Gm49794	chr17	lincRNA	2.51443
Gm9406	chr17	processed_pseudogene	2.51443
Gm50062	chr17	lincRNA	2.51443
Gm50245	chr17	TEC	2.51443
4933434P08Rik	chr18	lincRNA	2.51443
Gm18917	chr2	processed_pseudogene	2.51443
Gm14419	chr2	protein_coding	2.51443
Olfr1417	chr19	protein_coding	2.51443
Gm46540	chr16	processed_pseudogene	2.51443
Gm26708	chr7	bidirectional_promoter_lncRNA	2.48406
Gm13860	chr6	lincRNA	2.43197
Gm22036	chr6	misc_RNA	2.43197
Mir8103	chr11	miRNA	2.43197
Gm47761	chr10	lincRNA	2.43197
Gm50143	chr18	sense_intronic	2.43197
Gm15481	chr5	processed_pseudogene	2.4034
Rpl17-ps8	chrX	processed_pseudogene	2.39895
Dlgap2	chr8	protein_coding	2.3889
A430108G06Rik	chr11	processed_transcript	2.3889
Gm24690	chr18	rRNA	2.3889
Gm16572	chr12	antisense	2.3889
Gm18014	chr9	processed_pseudogene	2.3889
Gm29083	chr1	antisense	2.3889
Gm28085	chr9	antisense	2.3889
Gm43040	chr5	TEC	2.3889
Gm43126	chr6	antisense	2.3889
Usf2-ps1	chr7	unprocessed_pseudogene	2.3889
4930478M13Rik	chr15	antisense	2.3889
Gm3621	chr19	processed_pseudogene	2.3889
Rapgef4os3	chr2	antisense	2.37572
Enkur	chr2	protein_coding	2.37004
Opcml	chr9	protein_coding	2.36243
Gm43747	chr5	TEC	2.36243
Mir378b	chr11	miRNA	2.35573
Gm15347	chr8	antisense	2.34761
A630010A05Rik	chr16	protein_coding	2.34451
Pramef17	chr4	protein_coding	2.34451
Ighv1-39	chr12	IG_V_gene	2.34451
Gm37786	chr10	TEC	2.34451
Gm50214	chr18	lincRNA	2.34451
9330117O12Rik	chr18	lincRNA	2.34451
2610028D06Rik	chr9	TEC	2.32179
Gm9706	chr17	processed_pseudogene	2.30798
Gm47064	chr9	lincRNA	2.30293
Gm2710	chr1	processed_pseudogene	2.27739
Gm49702	chr16	TEC	2.2514
Gm16054	chr5	antisense	2.2514
Gm20405	chr15	processed_transcript	2.2514
Il20ra	chr10	protein_coding	2.2514
Fabp2	chr3	protein_coding	2.2514
Lkaaear1	chr2	protein_coding	2.2514
Gm5447	chr13	TEC	2.2514
Gm16218	chr9	processed_pseudogene	2.2514
Spink12	chr18	protein_coding	2.2514
Cyp4f37	chr17	protein_coding	2.2514
Vmn1r32	chr6	protein_coding	2.2514
n-R5s85	chr9	rRNA	2.2514
Mir99b	chr17	miRNA	2.2514
Zfp600	chr4	protein_coding	2.2514
H2-M9	chr17	protein_coding	2.2514
Gm10247	chr16	processed_pseudogene	2.2514
Dnmt3aos	chr12	antisense	2.2514
9430097D07Rik	chr2	antisense	2.2514
Gm6878	chr14	antisense	2.2514
Gm23941	chr3	snRNA	2.2514
Gm6083	chr5	processed_pseudogene	2.2514
Apela	chr8	protein_coding	2.2514
Gm13862	chr6	processed_pseudogene	2.2514
Gm13655	chr2	processed_pseudogene	2.2514
Gm13311	chr2	processed_pseudogene	2.2514
Gmfg-ps	chr6	processed_pseudogene	2.2514
4933405O20Rik	chr7	protein_coding	2.2514
Gm23183	chr5	misc_RNA	2.2514
Gm13479	chr2	lincRNA	2.2514
Gm15271	chr10	lincRNA	2.2514
Gm15384	chrX	antisense	2.2514
Gm15948	chr5	antisense	2.2514
B230119M05Rik	chrX	processed_transcript	2.2514
Sap30bpos	chr11	antisense	2.2514
Gm14232	chr2	antisense	2.2514
E130018N17Rik	chr2	lincRNA	2.2514
Gm24186	chr10	rRNA	2.2514
Gm24004	chr9	snRNA	2.2514
Gm24224	chr7	misc_RNA	2.2514
Gm16029	chr15	antisense	2.2514
AU015336	chr16	sense_intronic	2.2514
Vmn2r-ps3	chr3	unprocessed_pseudogene	2.2514
Zfp804b	chr5	protein_coding	2.2514
Gm22825	chr8	miRNA	2.2514
E030018B13Rik	chr7	protein_coding	2.2514
Ighv1-52	chr12	IG_V_gene	2.2514
Odaph	chr5	protein_coding	2.2514
Gm26506	chr7	miRNA	2.2514
Obox4-ps3	chr7	unprocessed_pseudogene	2.2514
Gm29295	chr7	lincRNA	2.2514
Gm28100	chr1	lincRNA	2.2514
1700034K08Rik	chr9	lincRNA	2.2514
1700109G14Rik	chr14	antisense	2.2514
Gm29638	chr7	lincRNA	2.2514
Gm37136	chr3	TEC	2.2514
Gm37854	chr3	antisense	2.2514
Gm38109	chr17	TEC	2.2514
Gm8515	chr3	processed_pseudogene	2.2514
Gm37530	chr4	TEC	2.2514
Gm38335	chr3	lincRNA	2.2514
Gm36955	chr1	TEC	2.2514
A030012G06Rik	chr9	TEC	2.2514
Gm36975	chr1	antisense	2.2514
Gm10253	chr3	TEC	2.2514
Gm43662	chr5	TEC	2.2514
Gm43572	chr3	processed_transcript	2.2514
Gm42438	chr5	TEC	2.2514
Mir7231	chr6	miRNA	2.2514
Gm44451	chr7	processed_pseudogene	2.2514
Gm32916	chr7	lincRNA	2.2514
Gm30790	chr16	lincRNA	2.2514
Gm19140	chr8	processed_pseudogene	2.2514
Gm45336	chr8	lincRNA	2.2514
6030466F02Rik	chr8	lincRNA	2.2514
Gm19385	chr9	lincRNA	2.2514
Gm6607	chr9	processed_pseudogene	2.2514
Gm47179	chr9	TEC	2.2514
Gm48065	chr10	lincRNA	2.2514
Gm47181	chr9	lincRNA	2.2514
4930546K05Rik	chr9	lincRNA	2.2514
Gm8249	chr10	processed_pseudogene	2.2514
Naip3-ps1	chr13	unprocessed_pseudogene	2.2514
Gm31577	chr14	lincRNA	2.2514
Gm35733	chr13	lincRNA	2.2514
Gm49730	chr16	TEC	2.2514
4930517M08Rik	chr17	lincRNA	2.2514
Gm49607	chr16	lincRNA	2.2514
Gm20040	chr16	processed_pseudogene	2.2514
Gm49890	chr4	lincRNA	2.2514
Gm9191	chr17	processed_pseudogene	2.2514
Gm19052	chr18	transcribed_processed_pseudogene	2.2514
Gm18293	chr19	processed_pseudogene	2.2514
Gm50410	chr18	lincRNA	2.2514
Gm42068	chr19	processed_pseudogene	2.2514
Gm30042	chr19	antisense	2.2514
Mir103-2	chr2	miRNA	2.2514
Atg4a-ps	chr3	protein_coding	2.2514
Gm26739	chr8	lincRNA	2.2514
Gm43549	chr3	lincRNA	2.2514
Acot5	chr12	protein_coding	2.2514
Hbq1b	chr11	protein_coding	2.2514
Bglap	chr3	protein_coding	2.2514
Gm23482	chr13	snoRNA	2.2514
Gm11687	chr2	processed_pseudogene	2.2514
Gm11793	chr11	processed_pseudogene	2.2514
2210411M09Rik	chr1	antisense	2.2514
Gm15918	chr14	antisense	2.2514
Gm2093	chr15	lincRNA	2.2514
Gm4258	chr1	processed_transcript	2.2514
Zfp-ps	chr7	unprocessed_pseudogene	2.2514
Gm27980	chrX	misc_RNA	2.2514
Gm39129	chr8	lincRNA	2.2514
Gm4798	chr10	processed_pseudogene	2.2514
Gm49520	chr15	processed_pseudogene	2.2514
Gm49622	chr16	lincRNA	2.2514
4933401D09Rik	chr17	lincRNA	2.2514
Gm12191	chr11	processed_pseudogene	2.22225
Gm38394	chr1	protein_coding	2.21392
Gm49968	chr18	TEC	2.20958
Avpr1a	chr10	protein_coding	2.20249
Gm25117	chr10	snoRNA	2.20249
2610037D02Rik	chr15	lincRNA	2.19877
Ryr1	chr7	protein_coding	2.19869
Gm24139	chr5	misc_RNA	2.1774
Gm2004	chr2	protein_coding	2.1774
Grik1	chr16	protein_coding	2.16651
Gm23303	chr4	snRNA	2.15186
Gm22334	chr2	snoRNA	2.15186
Gm48453	chr14	lincRNA	2.15186
Gm41144	chr14	lincRNA	2.15186
Gm48908	chr2	lincRNA	2.1311
Phex	chrX	protein_coding	2.12677
Gm25219	chr5	misc_RNA	2.12586
Gm23205	chr18	snRNA	2.12211
Gm50361	chr18	lincRNA	2.09939
Il4	chr11	protein_coding	2.09939
Hormad2	chr11	protein_coding	2.09939
Gm15152	chrX	processed_pseudogene	2.09939
Gm13511	chr2	processed_pseudogene	2.09939
Gm15016	chrX	processed_pseudogene	2.09939
Gm12739	chr4	processed_pseudogene	2.09939
Gm13267	chr2	antisense	2.09939
Gm49799	chr17	misc_RNA	2.09939
Gm22485	chr14	snRNA	2.09939
Slc25a5-ps	chr14	transcribed_processed_pseudogene	2.09939
Mir3473c	chr1	miRNA	2.09939
Ppp1r2-ps6	chr17	processed_pseudogene	2.09939
Igkv6-14	chr6	IG_V_gene	2.09939
Gm7741	chr3	processed_pseudogene	2.09939
Gm38331	chr1	TEC	2.09939
Gm37509	chr1	TEC	2.09939
Gm3822	chr5	TEC	2.09939
Gm44957	chr6	processed_transcript	2.09939
Gm44618	chr7	lincRNA	2.09939
Gm44624	chr7	TEC	2.09939
Gm5780	chr10	processed_pseudogene	2.09939
Gm49735	chr16	lincRNA	2.09939
Gm49893	chr17	antisense	2.09939
Gm50457	chr18	protein_coding	2.09939
Pebp4	chr14	protein_coding	2.09939
Moxd1	chr10	protein_coding	2.09939
Cytl1	chr5	protein_coding	2.09939
Tex16	chrX	protein_coding	2.09939
Trpm8	chr1	protein_coding	2.09939
Klrc2	chr6	protein_coding	2.09939
Gm6209	chr3	processed_transcript	2.08475
A930028N01Rik	chr19	antisense	2.08475
Gm8251	chr1	protein_coding	2.08147
Edar	chr10	protein_coding	2.07631
Gm41271	chr15	processed_transcript	2.06697
Gm5940	chrX	processed_pseudogene	2.06697
Klrb1a	chr6	protein_coding	2.06697
Serpina1e	chr12	protein_coding	2.06697
Slco1a1	chr6	protein_coding	2.05779
Tdrd6	chr17	protein_coding	2.04494
Gm26020	chrX	snRNA	2.04494
Gm15533	chr7	antisense	2.04494
Gm30906	chr10	lincRNA	2.04494
Gm27616	chr1	miRNA	2.04494
Gm43917	chr6	TEC	2.04494
Gm12428	chr3	processed_pseudogene	2.029
Gm45650	chr8	lincRNA	2.0191
Gm10356	chr3	processed_pseudogene	2.01693
Gm36949	chr1	TEC	2.01693
Gm43133	chr5	TEC	2.01693
9330159F19Rik	chr10	protein_coding	2.01193
Ifi44	chr3	protein_coding	-2.00104
Gm25287	chr10	miRNA	-2.0078
H3c11	chr13	protein_coding	-2.00913
Gm5791	chr13	processed_pseudogene	-2.00913
Kcne2	chr16	protein_coding	-2.01539
Mybpc2	chr7	protein_coding	-2.03401
Gm13294	chr2	processed_pseudogene	-2.03401
Oas2	chr5	protein_coding	-2.04714
Gm23935	chr16	miRNA	-2.05899
Isg15	chr4	protein_coding	-2.0591
Gm6157	chr6	processed_pseudogene	-2.07053
Pnpla5	chr15	protein_coding	-2.07053
A230052G05Rik	chr8	TEC	-2.07053
Ly6i	chr15	protein_coding	-2.07053
Gal	chr19	protein_coding	-2.07053
Usp50	chr2	protein_coding	-2.07053
A930018P22Rik	chr2	protein_coding	-2.07053
Armc4	chr18	protein_coding	-2.07053
Ly6m	chr15	protein_coding	-2.07053
Gm10231	chr17	processed_pseudogene	-2.07053
Erich4	chr7	protein_coding	-2.07053
Gm15694	chr16	processed_pseudogene	-2.07053
Gm24996	chr2	snRNA	-2.07053
Gm24159	chr8	miRNA	-2.07053
Gm4575	chr6	processed_pseudogene	-2.07053
Gm37784	chr3	processed_pseudogene	-2.07053
Gm43715	chr5	TEC	-2.07053
Mir703	chr5	miRNA	-2.07053
Gm43909	chr6	TEC	-2.07053
Gm44704	chr7	TEC	-2.07053
Gm48601	chr14	TEC	-2.07053
Gm5470	chr15	processed_pseudogene	-2.07053
Pdyn	chr2	protein_coding	-2.07053
Ccna1	chr3	protein_coding	-2.07053
Gm11490	chr11	processed_pseudogene	-2.07053
Mir8094	chr17	miRNA	-2.07053
Gm38345	chr19	TEC	-2.07053
Gm42478	chr5	TEC	-2.07053
Gm45537	chr8	TEC	-2.07053
Gm4977	chr9	processed_pseudogene	-2.07053
Gm46516	chr15	lincRNA	-2.07053
Gm48996	chr15	TEC	-2.07053
C1ql4	chr15	protein_coding	-2.07053
Wif1	chr10	protein_coding	-2.07053
Hbq1a	chr11	protein_coding	-2.07053
Slc34a1	chr13	protein_coding	-2.07053
Kng1	chr16	protein_coding	-2.07053
Fabp9	chr3	protein_coding	-2.07053
Sult1e1	chr5	protein_coding	-2.07053
Lypd5	chr7	protein_coding	-2.07053
Uroc1	chr6	protein_coding	-2.07053
Tsga8	chrX	protein_coding	-2.07053
Cntn5	chr9	protein_coding	-2.07053
Gpr12	chr5	protein_coding	-2.07053
Insm2	chr12	protein_coding	-2.07053
Dbx2	chr15	protein_coding	-2.07053
Htr1f	chr16	protein_coding	-2.07053
Doc2a	chr7	protein_coding	-2.07053
Ccdc154	chr17	protein_coding	-2.07053
Gm22061	chr11	snRNA	-2.07053
Foxd3	chr4	protein_coding	-2.07053
Rhox9	chrX	protein_coding	-2.07053
1700057G04Rik	chr9	protein_coding	-2.07053
Gm4149	chr13	processed_pseudogene	-2.07053
4930558J22Rik	chr13	antisense	-2.07053
Olfr1173	chr2	protein_coding	-2.07053
Trbj1-7	chr6	TR_J_gene	-2.07053
Gm22672	chr16	snoRNA	-2.07053
Gm10912	chr2	TEC	-2.07053
Gm10923	chr15	processed_pseudogene	-2.07053
Snord111	chr8	snoRNA	-2.07053
Gm11787	chr4	unprocessed_pseudogene	-2.07053
Gm6184	chrX	processed_pseudogene	-2.07053
Gm14279	chr2	processed_pseudogene	-2.07053
Gm15204	chrX	processed_pseudogene	-2.07053
Gm1335	chr2	processed_pseudogene	-2.07053
Gm14776	chrX	processed_pseudogene	-2.07053
Gm14202	chr2	processed_pseudogene	-2.07053
Gm9050	chrX	processed_pseudogene	-2.07053
Gm1848	chrX	processed_pseudogene	-2.07053
Gm15556	chr17	antisense	-2.07053
Gm12688	chr4	lincRNA	-2.07053
Gm12108	chr11	lincRNA	-2.07053
Erich2os	chr2	antisense	-2.07053
Gm15747	chr5	antisense	-2.07053
Gm12828	chr4	antisense	-2.07053
Gm15755	chr11	antisense	-2.07053
Gm15423	chr1	antisense	-2.07053
Gm12962	chr4	lincRNA	-2.07053
Gm23754	chr15	snRNA	-2.07053
Gm23031	chr5	snRNA	-2.07053
Snora78	chr17	snoRNA	-2.07053
Gm23475	chr15	snRNA	-2.07053
Gm12494	chr3	unprocessed_pseudogene	-2.07053
Gm16136	chr15	antisense	-2.07053
Gm4707	chr17	protein_coding	-2.07053
Tnxa	chr17	unprocessed_pseudogene	-2.07053
Mir5620	chr7	miRNA	-2.07053
Gm3500	chr14	protein_coding	-2.07053
Gm26743	chr2	lincRNA	-2.07053
5033426O07Rik	chr8	lincRNA	-2.07053
Gm27045	chr8	bidirectional_promoter_lncRNA	-2.07053
Mir6966	chr17	miRNA	-2.07053
Gm28068	chr15	lincRNA	-2.07053
Ovol3	chr7	protein_coding	-2.07053
Gm28900	chr1	processed_pseudogene	-2.07053
Gm28266	chr9	processed_pseudogene	-2.07053
Gm29488	chr1	sense_intronic	-2.07053
4833421G17Rik	chr1	TEC	-2.07053
Gm38275	chr19	TEC	-2.07053
Gm10472	chr5	TEC	-2.07053
A930028O11Rik	chr3	TEC	-2.07053
Gm43340	chr5	TEC	-2.07053
Gm42603	chr5	TEC	-2.07053
Gm31678	chr3	lincRNA	-2.07053
Gm43727	chr5	sense_intronic	-2.07053
Gm34139	chr3	transcribed_processed_pseudogene	-2.07053
Gm42442	chr5	TEC	-2.07053
Gm42161	chr5	lincRNA	-2.07053
D630030B08Rik	chr5	TEC	-2.07053
Gm43168	chr6	TEC	-2.07053
Gm44442	chr6	lincRNA	-2.07053
Gm43937	chr6	TEC	-2.07053
Gm44589	chr7	processed_pseudogene	-2.07053
Gm29759	chr7	processed_pseudogene	-2.07053
4930505K13Rik	chr7	lincRNA	-2.07053
Gm45520	chr8	TEC	-2.07053
Gm7269	chr10	unprocessed_pseudogene	-2.07053
4930488N15Rik	chr8	lincRNA	-2.07053
Gm45731	chr8	TEC	-2.07053
Gm47092	chr9	TEC	-2.07053
Gm48809	chr12	antisense	-2.07053
Gm7791	chr10	processed_pseudogene	-2.07053
Gm47027	chr10	antisense	-2.07053
Gm17746	chr12	lincRNA	-2.07053
5033424D13Rik	chr12	TEC	-2.07053
Gm48302	chr13	sense_intronic	-2.07053
Gm30409	chr13	sense_intronic	-2.07053
Gm47871	chr12	lincRNA	-2.07053
Gm31104	chr13	processed_pseudogene	-2.07053
Gm9984	chr17	antisense	-2.07053
Gm47732	chr13	lincRNA	-2.07053
4930592A05Rik	chr15	antisense	-2.07053
Gm49107	chr15	lincRNA	-2.07053
A430088P11Rik	chr15	antisense	-2.07053
Gm7318	chr15	processed_pseudogene	-2.07053
Gm49720	chr17	processed_pseudogene	-2.07053
Gm36796	chr16	processed_pseudogene	-2.07053
Gm41639	chr17	lincRNA	-2.07053
Gm50128	chr18	bidirectional_promoter_lncRNA	-2.07053
Gm18786	chr18	processed_pseudogene	-2.07053
Gm50269	chr17	lincRNA	-2.07053
Gm50115	chr18	antisense	-2.07053
Gm30641	chr18	lincRNA	-2.07053
Sv2c	chr13	protein_coding	-2.08221
Gm18101	chr9	processed_pseudogene	-2.0991
Gm13031	chr4	antisense	-2.11006
Smim27	chr4	protein_coding	-2.11493
Rdh1	chr10	protein_coding	-2.13027
Nfe2	chr15	protein_coding	-2.13736
Fat2	chr11	protein_coding	-2.14092
Gm11878	chr4	processed_pseudogene	-2.14092
Gm49525	chr15	TEC	-2.14092
Apol9b	chr15	protein_coding	-2.14199
Ifi206	chr1	protein_coding	-2.14329
Gm5425	chr10	processed_pseudogene	-2.18224
Prr29	chr11	protein_coding	-2.18601
Prss44	chr9	protein_coding	-2.18601
Olfr456	chr6	protein_coding	-2.18601
9130230N09Rik	chr11	processed_transcript	-2.18601
Gm13877	chr2	processed_pseudogene	-2.18601
Hal	chr10	protein_coding	-2.18935
Rpl7-ps9	chrX	processed_pseudogene	-2.21492
CT010467.1	chr17	rRNA	-2.23854
1700021F07Rik	chr2	protein_coding	-2.24046
Acsm5	chr7	protein_coding	-2.24046
Abra	chr15	protein_coding	-2.24046
Snora33	chr10	snoRNA	-2.24046
Fam43b	chr4	protein_coding	-2.24046
Gm13420	chr2	protein_coding	-2.24046
Gm11575	chr1	processed_pseudogene	-2.24046
Gm11488	chr4	processed_pseudogene	-2.24046
Gm13551	chr2	processed_pseudogene	-2.24046
Gm12856	chr4	processed_pseudogene	-2.24046
Gm25177	chr17	snRNA	-2.24046
Gm37437	chr2	TEC	-2.24046
Gm37936	chr1	TEC	-2.24046
Gm37390	chr1	TEC	-2.24046
Gm38100	chr1	protein_coding	-2.24046
Gm42997	chr3	lincRNA	-2.24046
Gm42445	chr5	TEC	-2.24046
Gm48978	chr16	TEC	-2.24046
Gm49586	chr12	bidirectional_promoter_lncRNA	-2.24046
Trim29	chr9	protein_coding	-2.24046
Gm16199	chr6	processed_pseudogene	-2.24046
Xpnpep2	chrX	protein_coding	-2.2428
Nat8f5	chr6	protein_coding	-2.25816
Gm47416	chr9	lincRNA	-2.28555
Gm10309	chr17	protein_coding	-2.29292
Mir615	chr15	miRNA	-2.29292
Gm13707	chr2	antisense	-2.29292
Gm38142	chr1	TEC	-2.29292
Gm15351	chr8	antisense	-2.31846
Gm8069	chr5	processed_pseudogene	-2.31846
Hcrtr1	chr4	protein_coding	-2.34213
Pgr15l	chrX	protein_coding	-2.39246
Minar1	chr9	protein_coding	-2.39246
H4c1	chr13	protein_coding	-2.39246
Gm37407	chr1	TEC	-2.39246
Gm42444	chr5	TEC	-2.39246
Gm4045	chr6	processed_pseudogene	-2.39246
Gm47117	chr9	lincRNA	-2.39246
Gm32899	chr12	processed_pseudogene	-2.39246
D7Ertd128e	chr7	lincRNA	-2.39246
Gm8623	chr8	processed_pseudogene	-2.39246
Gm11966	chr11	processed_pseudogene	-2.39246
Irx2	chr13	protein_coding	-2.39246
Trpv1	chr11	protein_coding	-2.39246
Slc12a1	chr2	protein_coding	-2.39246
Efna3	chr3	protein_coding	-2.39246
Dbpht2	chr12	lincRNA	-2.39246
Mt2	chr8	protein_coding	-2.39246
Guca2b	chr4	protein_coding	-2.39246
Wnt8b	chr19	protein_coding	-2.39246
4933427E11Rik	chr15	antisense	-2.39246
Fgfbp1	chr5	protein_coding	-2.39246
Olfr90	chr17	protein_coding	-2.39246
Dcpp3	chr17	protein_coding	-2.39246
Myh13	chr11	protein_coding	-2.39246
Gm26265	chr8	snoRNA	-2.39246
2310016G11Rik	chr7	antisense	-2.39246
Mir450b	chrX	miRNA	-2.39246
Trbv3	chr6	TR_V_gene	-2.39246
Gm26079	chr5	snoRNA	-2.39246
Gm4853	chrX	processed_pseudogene	-2.39246
Gm6238	chrX	processed_pseudogene	-2.39246
Gm12427	chr3	unprocessed_pseudogene	-2.39246
Gm24371	chr4	misc_RNA	-2.39246
Gm24893	chr2	misc_RNA	-2.39246
Gm9850	chr5	processed_pseudogene	-2.39246
Gm8817	chrX	lincRNA	-2.39246
Gm13977	chr2	antisense	-2.39246
Tspan2os	chr3	antisense	-2.39246
Gm16222	chr10	antisense	-2.39246
Gm22082	chr19	snRNA	-2.39246
Gm23918	chr19	rRNA	-2.39246
Gm22662	chr4	misc_RNA	-2.39246
Mir5623	chr19	miRNA	-2.39246
Vmn2r-ps19	chr4	unprocessed_pseudogene	-2.39246
Gm22549	chr1	snRNA	-2.39246
Ighv1-55	chr12	IG_V_gene	-2.39246
Gm23793	chr10	snRNA	-2.39246
Gm26640	chr6	lincRNA	-2.39246
5830468F06Rik	chr8	antisense	-2.39246
Gm29417	chr18	antisense	-2.39246
Gm28924	chr9	processed_pseudogene	-2.39246
Gm5920	chr9	processed_pseudogene	-2.39246
Gm37842	chr9	TEC	-2.39246
Gm38357	chr3	TEC	-2.39246
C230057A21Rik	chr3	lincRNA	-2.39246
Gm7019	chr12	processed_pseudogene	-2.39246
Gm38079	chr1	lincRNA	-2.39246
Gm43145	chr5	TEC	-2.39246
Gm42731	chr5	TEC	-2.39246
Gm39059	chr7	lincRNA	-2.39246
Gm45258	chr8	TEC	-2.39246
Gm39460	chr9	lincRNA	-2.39246
Gm18015	chr9	processed_pseudogene	-2.39246
Gm47725	chr10	lincRNA	-2.39246
Gm6562	chr13	processed_pseudogene	-2.39246
A930015P04Rik	chr13	TEC	-2.39246
Gm35419	chr14	lincRNA	-2.39246
Gm50368	chr18	antisense	-2.39246
AC159140.1	chr7	processed_pseudogene	-2.39246
AL928965.1	chr2	unitary_pseudogene	-2.39246
Lars2	chr9	protein_coding	-2.41006
Fbll1	chr11	protein_coding	-2.42417
Ttr	chr18	protein_coding	-2.42845
Gm36435	chr9	lincRNA	-2.44399
Gm7392	chr12	processed_pseudogene	-2.44904
Galntl5	chr5	protein_coding	-2.453
Gm5294	chr5	protein_coding	-2.4588
Gm14853	chrX	processed_pseudogene	-2.48557
Gm18842	chr19	processed_pseudogene	-2.48557
Unc93a2	chr17	protein_coding	-2.50794
Krt1	chr15	protein_coding	-2.51414
Gm15191	chrX	processed_pseudogene	-2.52996
Rpl38-ps1	chr4	processed_pseudogene	-2.52996
4921507G05Rik	chr12	bidirectional_promoter_lncRNA	-2.52996
Gm9169	chr3	processed_pseudogene	-2.52996
Gm6375	chr6	processed_pseudogene	-2.52996
Gm45069	chr7	lincRNA	-2.52996
Gm4815	chr13	processed_pseudogene	-2.52996
Gm47805	chr13	lincRNA	-2.54858
Gm7079	chrX	processed_pseudogene	-2.57303
Cd300ld3	chr11	protein_coding	-2.57303
Gm15523	chr12	antisense	-2.57303
Gm31544	chr13	processed_pseudogene	-2.59409
Saa3	chr7	protein_coding	-2.64394
Stmn4	chr14	protein_coding	-2.65549
Lrrc8dos	chr5	antisense	-2.65549
Gm37783	chr1	TEC	-2.65549
Gm6051	chr5	processed_pseudogene	-2.65549
Gm42466	chr5	TEC	-2.65549
Spatc1l	chr10	protein_coding	-2.65549
Tex22	chr12	protein_coding	-2.65549
Trim52	chr14	protein_coding	-2.65549
Clcnka	chr4	protein_coding	-2.65549
Lep	chr6	protein_coding	-2.65549
Cox6c2	chr12	processed_pseudogene	-2.65549
Nps	chr7	protein_coding	-2.65549
Gm11694	chr11	processed_pseudogene	-2.65549
Gm14769	chrX	processed_pseudogene	-2.65549
Gm12713	chr11	processed_pseudogene	-2.65549
Mrps36-ps2	chr7	processed_pseudogene	-2.65549
Gm6568	chrX	processed_pseudogene	-2.65549
Gm14639	chrX	processed_pseudogene	-2.65549
Gm12785	chr4	processed_pseudogene	-2.65549
Gm13972	chr2	processed_transcript	-2.65549
Arhgap27os1	chr11	antisense	-2.65549
Gm15894	chr8	antisense	-2.65549
Gm3076	chr3	processed_pseudogene	-2.65549
Gm23638	chr2	miRNA	-2.65549
Ly6a2	chr15	transcribed_unprocessed_pseudogene	-2.65549
C230085N15Rik	chr17	TEC	-2.65549
Gm37368	chr1	TEC	-2.65549
Gm43504	chr5	TEC	-2.65549
4930558C23Rik	chr3	protein_coding	-2.65549
Gm10400	chr6	TEC	-2.65549
Gm43961	chr6	TEC	-2.65549
Gm34730	chr8	bidirectional_promoter_lncRNA	-2.65549
Gm45607	chr8	antisense	-2.65549
Gm39307	chr9	bidirectional_promoter_lncRNA	-2.65549
Gm48129	chr9	sense_intronic	-2.65549
Gm6906	chr10	processed_pseudogene	-2.65549
4930404K13Rik	chr14	sense_intronic	-2.65549
Gm30083	chr14	protein_coding	-2.65549
Gm8934	chr18	processed_pseudogene	-2.65549
Gm41764	chr18	antisense	-2.65549
Gm24187	chr13	miRNA	-2.7028
Krt5	chr15	protein_coding	-2.72562
Snord45b	chr3	snoRNA	-2.7335
H1f3	chr13	protein_coding	-2.76387
Helt	chr8	protein_coding	-2.77097
2900064K03Rik	chr5	TEC	-2.77097
Nlrp12	chr7	protein_coding	-2.78674
Gm47441	chr12	processed_pseudogene	-2.87789
Gm5160	chr18	processed_pseudogene	-2.87789
Gabrr1	chr4	protein_coding	-2.87789
Gm22711	chr11	snoRNA	-2.87789
Gm13586	chr2	processed_pseudogene	-2.87789
Gm24189	chr10	rRNA	-2.87789
Igkv3-2	chr6	IG_V_gene	-2.87789
Sirpb1a	chr3	protein_coding	-2.87789
Gm26791	chr14	lincRNA	-2.87789
Platr23	chr1	lincRNA	-2.87789
Gm8495	chr9	processed_pseudogene	-2.87789
4933424G06Rik	chr1	protein_coding	-2.87789
Gm37307	chr9	TEC	-2.87789
Gm37170	chr3	lincRNA	-2.87789
Gm42551	chr5	TEC	-2.87789
Gm42598	chr5	TEC	-2.87789
Gm43429	chr3	TEC	-2.87789
Gm44969	chr7	lincRNA	-2.87789
Gm19972	chr10	TEC	-2.87789
Gm5184	chr12	processed_pseudogene	-2.87789
Gm48076	chr12	TEC	-2.87789
Gm49716	chr16	processed_pseudogene	-2.87789
Bpifb6	chr2	protein_coding	-2.88569
Rmrp	chr4	ribozyme	-2.89071
Mir6935	chr11	miRNA	-2.945
Vnn3	chr10	protein_coding	-3.01354
Draxin	chr4	protein_coding	-3.07053
Ppp1r3g	chr13	protein_coding	-3.07053
Gm34939	chr15	antisense	-3.07053
Irx4	chr13	protein_coding	-3.07053
Slc6a12	chr6	protein_coding	-3.07053
Gjd3	chr11	protein_coding	-3.07053
Wfdc9	chr2	protein_coding	-3.07053
5330413P13Rik	chr2	lincRNA	-3.07053
Gm22277	chr17	misc_RNA	-3.07053
Gm17571	chr9	protein_coding	-3.07053
4930563E18Rik	chr18	bidirectional_promoter_lncRNA	-3.07053
Gm37219	chr1	TEC	-3.07053
Gm36932	chr2	TEC	-3.07053
Gm42879	chr5	TEC	-3.07053
Gm42895	chr6	TEC	-3.07053
Gm47773	chr19	processed_pseudogene	-3.07053
Gm31683	chr13	antisense	-3.07053
Cyp19a1	chr9	protein_coding	-3.10836
Krt14	chr11	protein_coding	-3.20187
Dscaml1	chr9	protein_coding	-3.24046
Slc36a1os	chr11	antisense	-3.24046
Gm37733	chr1	TEC	-3.24046
Gm43471	chr3	processed_pseudogene	-3.24046
Gm14794	chrX	processed_pseudogene	-3.31846
4930403D09Rik	chr11	antisense	-3.39246
Krt16	chr11	protein_coding	-3.39246
Gm4883	chr7	processed_pseudogene	-3.39246
H4c6	chr13	protein_coding	-3.39246
Gm8662	chrX	processed_pseudogene	-3.39246
Gm43793	chr5	TEC	-3.39246
Gm5131	chr8	processed_pseudogene	-3.39246
Scarna2	chr3	scaRNA	-3.46285
Ccdc83	chr7	protein_coding	-3.52996
Gm22154	chr4	snoRNA	-3.52996
Gm18301	chr1	unprocessed_pseudogene	-3.52996
Gm4600	chr16	processed_pseudogene	-3.52996
Gm36684	chr17	lincRNA	-3.64085
Acsbg2	chr17	protein_coding	-3.65549
Sun5	chr2	protein_coding	-3.74296
Gm6341	chr7	processed_pseudogene	-3.77097
Serpinb5	chr1	protein_coding	-3.87789
Ermn	chr2	protein_coding	-3.97742
Gm20490	chr2	processed_transcript	-3.97742
Gm42772	chr5	TEC	-3.97742
Krt6a	chr15	protein_coding	-4.07053
Gm2427	chr1	unprocessed_pseudogene	-4.31846
Bpifb2	chr2	protein_coding	-4.39246
Gm12301	chr11	antisense	-4.65549
Cyp11b1	chr15	protein_coding	-6.24046
